# Supplementary material for: Deletion of the foxO4 Gene Increases Hypoxia Tolerance in Zebrafish
Source: Int J Mol Sci. 2023 May 18;24(10):8942. doi: 10.3390/ijms24108942 (PMC10218838; doi:10.3390/ijms24108942)
Supplement: Supplementary file 1 [file ijms-24-08942-s001.zip]

Archive with 1 entries (1 files):
- ijms-2297504-supplementary.pdf
